# Supplementary material for: Assembly-free typing of Nanopore and Illumina data through proximity scoring with KMA
Source: NAR Genom Bioinform. 2025 Sep 1;7(3):lqaf116. doi: 10.1093/nargab/lqaf116 (PMC12408904; doi:10.1093/nargab/lqaf116)
Supplement: lqaf116_Supplemental_Files [file lqaf116_supplemental_files.zip]

Archive with 2 entries (2 files):
- S1.txt
- S2.xlsx
