# Supplementary material for: Assembly-free typing of Nanopore and Illumina data through proximity scoring with KMA
Source: NAR Genom Bioinform. 2025 Sep 1;7(3):lqaf116. doi: 10.1093/nargab/lqaf116 (PMC12408904; doi:10.1093/nargab/lqaf116)
Supplement: lqaf116_Supplemental_Files [file lqaf116_supplemental_files.zip › S1.txt]

# This file summarises how the software were run in the paper, please note that 
# complete file paths are missing, it assumed that the software have been 
# installed according to the individual software guides and the data has been 
# obtained.
# Some of the Unix cmds might differ depending on the operating system (MacOS 
# here), e.g. the gnu-time options '-lp' is equivalent to "-v" on Linux.

################
### Software ###
################
# Get the same software version as in the paper, an installation guide is provided in the git repositorie:
git clone -b 1.4.15 https://bitbucket.org/genomicepidemiology/kma.git
git clone -b v3.15.5 https://github.com/ablab/spades.git
git clone -b 2.0.9 https://bitbucket.org/genomicepidemiology/mlst.git
git clone https://github.com/lh3/minimap2 && cd minimap2 && git checkout 1fd85be #v2.29-r1283
git clone https://github.com/samtools/samtools && cd samtools && git checkout a2497aa #v1.21
git clone https://github.com/arq5x/bedtools2 && cd bedtools2 && git checkout dd57059 #v2.31.1
git clone https://github.com/andrewjpage/krocus && cd krocus && git checkout v0.0.15-33-g513b034 #v1.0.3
curl -O https://ftp.ncbi.nlm.nih.gov/blast/executables/blast+/2.14.1/ncbi-blast-2.14.1+-x64-macosx.tar.gz
# When compiling winnowmap2 for macosx, set "int get_cpu_count()" to return 3 in main.c and compile with "make CXX=g++-14 CC=gcc-14"
git clone https://github.com/marbl/Winnowmap && cd Winnowmap && git checkout ddf7257 #v2.03


##################
### Input Data ###
##################
# Sample and experiment accession numbers has been collected in supplementary 
# file S2.tsv, as well as the MLST scheme matching each sample.
# De novo assemble the Illumina samples with SPAdes:
cd illumina_data/
for file in *_1.fastq.gz
do
	spades.py --only-assembler -o ../assembly_data/${file%_1.fastq.gz} -1 $file -2 ${file%_1.fastq.gz}_2.fastq.gz
	mv ../assembly_data/${file%_1.fastq.gz}/scaffolds.fasta ../assembly_data/${file%_1.fastq.gz}.fasta
	rm -rf ../assembly_data/${file%_1.fastq.gz}/
done

# MLST loci and schemes were downloaded from pubMLST.org, and merged through 
# CGE's mlst_db.
# Get MLST sequences:
git clone https://bitbucket.org/genomicepidemiology/mlst_db && cd mlst_db && git checkout cd022de

# Index schemes for KMA:
for scheme in */
do
	kma index -i $scheme/${scheme%/}.fsa -o $scheme/${scheme%/}
	kma index -i $scheme/${scheme%/}.fsa -o $scheme/${scheme%/}_ont -m 14
done

# Index schemes for Minimap2:
for scheme in */
do
	minimap2 -d $scheme/${scheme%/}.minimap2 $scheme/{$scheme%/}.fsa
done

# Index schemes for Winnowmap2:
for scheme in */
do
	meryl count k=15 output $scheme/${scheme%/}.merylDB $scheme/${scheme%/}.fsa 
	meryl print great-than distinct=0.9998 $scheme/${scheme%/}.merylDB > $scheme/${scheme%/}.repetitive_k15.txt
	rm great-than.*
done

# Index schemes for Krocus:
for scheme in */
do
	cd $scheme
	cp ${scheme%/}.tsv profile.txt
	cat ${scheme%/}.fsa | sed 's/_/./g' | paste - - | awk '{split($1,out,"."); printf("printf \"%s\\n%s\\n\" >> %s.tfa\n", $1, $2, substr(out[1], 2));}' | bash
	cd ../
done


#########################
### Type MLST Alleles ###
#########################
# Type MLST alleles based on Illumina derived de novo assemblies.
cd assembly_data
for file in *.fasta
do
	mkdir ../assembly_typing/${file%assebly_data}
	mlst.py -p mlst_db/ -t . -x <scheme> -i $file -o ../assembly_typing/${file%assebly_data}
done

# Type MLST alleles based on raw Illumina reads with kma.
cd illumina_data/
for file in *_1.fastq.gz
do
	# Without proximity scoring
	/usr/bin/time -lpo ../illumina_typing/${file%_1.fastq.gz}.time kma -cge -1t1 -t_db mlst_db/<scheme> -ipe $file ${file%_1.fastq.gz}_2.fastq.gz -o ../illumina_typing/${file%_1.fastq.gz}
	# With proximity scoring
	/usr/bin/time -lpo ../illumina_proxy/${file%_1.fastq.gz}.time kma -ill -t_db mlst_db/<scheme>_ont -ipe $file ${file%_1.fastq.gz}_2.fastq.gz -o ../illumina_proxy/${file%_1.fastq.gz}
done

# Type MLST alleles based on raw ONT reads with kma.
cd ont_data/
for file in *.fastq.gz
do
	# Without proximity scoring
	/usr/bin/time -lpo ../ont_typing/${file%.fastq.gz}.time ../ kma -bcNano -bc 0.7 -mct 0.1 -bcd 10 -mrs 0.25 -mrc 0.7 -eq 10 -lc -ts 2 -t_db mlst_db/<scheme>_ont -i $file -o ../ont_typing/${file%.fastq.gz}
	# With proximity scoring
	/usr/bin/time -lpo ../ont_proxy/${file%.fastq.gz}.time kma -ont -t_db mlst_db/<scheme>_ont -i $file -o ../ont_proxy/${file%.fastq.gz}
done

# Type MLST alleles based on raw ONT reads with minimap2.
cd ont_data/
for file in *.fastq.gz
do
	# Align alleles, note that threads has been set to 2 to match that usec with KMA, while the CPU was overheating with more on a macbook pro mid2015 which decreased the CPU performance
	/usr/bin/time -lpo ../minimap2_out/${file%.fastq.gz}.time minimap2 -ax map-ont -t 2 mlst_db/<scheme>.minimap2 $file | samtools view -bSq 1 - > ../minimap2_out/${file%.fastq.gz}.bam
	# Get depth and coverage of each loci
	samtools view -bSF 256 ../minimap2_out/${file%.fastq.gz}.total.bed | samtools sort - | bedtools genomecov -ibam stdin > ../minimap2_out/${file%.fastq.gz}.total.bed
	samtools view -bSq 5 ../minimap2_out/${file%.fastq.gz}.q5.bed | samtools sort - | bedtools genomecov -ibam stdin > ../minimap2_out/${file%.fastq.gz}.q5.bed
done

# Type MLST alleles based on raw ONT reads with Winnowmap2.
cd ont_data/
for file in *.fastq.gz
do
	# Align alleles, note that threads has been set to 2 to match that used with KMA, while the CPU was overheating with more on a macbook pro mid2015 which decreased the CPU performance
	/usr/bin/time -lpo ../winnowmap2_out/${file%.fastq.gz}.time winnowmap -W mlst_db/<scheme>.repetitive_k15.txt -ax map-ont -t 2 mlst_db/<scheme>.fsa $file | samtools view -bSq 1 - > ../winnowmap2_out/${file%.fastq.gz}.bam
	# Get depth and coverage of each loci
	samtools view -bSF 256 ../winnowmap2_out/${file%.fastq.gz}.total.bed | samtools sort - | bedtools genomecov -ibam stdin > ../winnowmap2_out/${file%.fastq.gz}.total.bed
	samtools view -bSq 5 ../winnowmap2_out/${file%.fastq.gz}.q5.bed | samtools sort - | bedtools genomecov -ibam stdin > ../winnowmap2_out/${file%.fastq.gz}.q5.bed
done

# Type MLST alleles based on raw ONT reads with Krocus.
cd ont_data/
for file in *.fastq.gz
do
	# Note that thread count could not be increased here
	/usr/bin/time -lpo ../krocus_out/${file%.fastq.gz}.time krocus mlst_db/<scheme> $file > ../krocus_out/${file%.fastq.gz}.tsv
done

##################################
### Reassign imperfect matches ###
##################################
# Imperfect matches were collected from each sample and rematched against the 
# corresponding scheme with KMA, using the consensus sequence generated from KMA.
cd imperfect_matches/
for file in *.fsa
do
	kma -ont -t_db mlst_db/<scheme>_ont -i $file -o ../reassigned_matches/${file%.fsa}
done
