# Supplementary material for: Assembly-free typing of Nanopore and Illumina data through proximity scoring with KMA
Source: NAR Genom Bioinform. 2025 Sep 1;7(3):lqaf116. doi: 10.1093/nargab/lqaf116 (PMC12408904; doi:10.1093/nargab/lqaf116)
Supplement: lqaf116_Supplemental_Files [file lqaf116_supplemental_files.zip › S2.xlsx]

## Sheet: S2
Sample Accession	scientific_name	Scheme	Illumina Accession	Provider (center name)	Illumina read count	Illumina base count	ONT Accession	ONT read count	ONT base count
SAMEA116293720	Citrobacter freundii	cfreundii	ERR13863698	STATENS SERUM INSTITUT	1948160	286021230	ERR13863731	62554	240920907
SAMEA116293721	Escherichia coli	ecoli	ERR13863699	STATENS SERUM INSTITUT	3403848	492981874	ERR13863732	231708	581890006
SAMEA116293722	Klebsiella pneumoniae	kpneumoniae	ERR13863700	STATENS SERUM INSTITUT	7570286	989371978	ERR13863733	190919	872970511
SAMEA116293723	Klebsiella pneumoniae	kpneumoniae	ERR13863701	STATENS SERUM INSTITUT	3282420	466136333	ERR13863734	63912	347018315
SAMEA116293725	Klebsiella pneumoniae	kpneumoniae	ERR13863703	STATENS SERUM INSTITUT	3332462	484196395	ERR13863736	534145	1113303549
SAMEA116293726	Citrobacter freundii	cfreundii	ERR13863704	STATENS SERUM INSTITUT	3061606	444334548	ERR13863737	157041	312753029
SAMEA116293727	Citrobacter freundii	cfreundii	ERR13863705	STATENS SERUM INSTITUT	3392950	483998210	ERR13863738	308767	695459826
SAMEA116293728	Citrobacter freundii	cfreundii	ERR13863706	STATENS SERUM INSTITUT	2951692	426989066	ERR13863739	303200	682401563
SAMEA116293729	Citrobacter freundii	cfreundii	ERR13863707	STATENS SERUM INSTITUT	4177490	607380223	ERR13863740	101080	263174092
SAMEA116293730	Citrobacter freundii	cfreundii	ERR13863708	STATENS SERUM INSTITUT	1957666	286998461	ERR13863741	477308	1236971302
SAMEA116293731	Citrobacter freundii	cfreundii	ERR13863709	STATENS SERUM INSTITUT	2873794	409737549	ERR13863742	68700	211554981
SAMEA116293732	Klebsiella pneumoniae	kpneumoniae	ERR13863710	STATENS SERUM INSTITUT	3679990	536074233	ERR13863743	169682	528549203
SAMEA116293733	Citrobacter freundii	cfreundii	ERR13863711	STATENS SERUM INSTITUT	3303456	477449473	ERR13863744	192233	399828320
SAMEA116293734	Klebsiella oxytoca	koxytoca	ERR13863712	STATENS SERUM INSTITUT	3724218	532597398	ERR13863745	17627	111667361
SAMEA116293735	Citrobacter freundii	cfreundii	ERR13863713	STATENS SERUM INSTITUT	2354738	343008847	ERR13863746	414400	1995724637
SAMEA116293736	Citrobacter freundii	cfreundii	ERR13863714	STATENS SERUM INSTITUT	3779680	545417000	ERR13863747	404114	910289937
SAMEA116293737	Citrobacter freundii	cfreundii	ERR13863715	STATENS SERUM INSTITUT	2345784	332894791	ERR13863748	333419	814203644
SAMEA116293738	Citrobacter freundii	cfreundii	ERR13863716	STATENS SERUM INSTITUT	3677234	528235052	ERR13863749	381051	824699855
SAMEA116293739	Citrobacter freundii	cfreundii	ERR13863717	STATENS SERUM INSTITUT	3475938	492822074	ERR13863750	313953	725529929
SAMEA112785750	Escherichia coli	ecoli	ERR11021163	STATENS SERUM INSTITUT	3582236	513108288	ERR13863764	200914	628104433
SAMEA112785779	Klebsiella pneumoniae	kpneumoniae	ERR11021119	STATENS SERUM INSTITUT	3583332	518797716	ERR13863765	284002	1240596562
SAMEA112785785	Klebsiella pneumoniae	kpneumoniae	ERR11021117	STATENS SERUM INSTITUT	3441858	490730201	ERR13848621	387003	1010538022
SAMEA116290079	Klebsiella pneumoniae	kpneumoniae	ERR13848584	STATENS SERUM INSTITUT	3787716	542864937	ERR13848622	222396	619247020
SAMEA112785790	Klebsiella pneumoniae	kpneumoniae	ERR11021128	STATENS SERUM INSTITUT	4039010	576107121	ERR13848623	121008	424768306
SAMEA116293740	Citrobacter freundii	cfreundii	ERR13863718	STATENS SERUM INSTITUT	3081784	432132081	ERR13863751	166564	536279275
SAMEA116293741	Klebsiella oxytoca	koxytoca	ERR13863719	STATENS SERUM INSTITUT	3096094	439413909	ERR13863752	646340	1208999559
SAMEA116293742	Klebsiella pneumoniae	kpneumoniae	ERR13863720	STATENS SERUM INSTITUT	4217986	599848340	ERR13863753	256904	1018983275
SAMEA116293743	Citrobacter freundii	cfreundii	ERR13863721	STATENS SERUM INSTITUT	3637448	502464630	ERR13863754	128091	325660843
SAMEA116293744	Citrobacter freundii	cfreundii	ERR13863722	STATENS SERUM INSTITUT	3081952	428336977	ERR13863755	81850	256149999
SAMEA116293745	Citrobacter freundii	cfreundii	ERR13863723	STATENS SERUM INSTITUT	4316944	592315053	ERR13863756	100329	250891033
SAMEA116293746	Citrobacter freundii	cfreundii	ERR13863724	STATENS SERUM INSTITUT	2965856	418780114	ERR13863757	234511	617420282
SAMEA116293747	Citrobacter freundii	cfreundii	ERR13863725	STATENS SERUM INSTITUT	1350226	319137686	ERR13863758	99656	330845346
SAMEA6497270	Klebsiella pneumoniae	kpneumoniae	ERR3835422	STATENS SERUM INSTITUT	2090621	603835064	ERR13863766	53176	250507275
SAMEA6497281	Klebsiella pneumoniae	kpneumoniae	ERR3835457	STATENS SERUM INSTITUT	2913925	834674941	ERR13863767	72814	274687650
SAMEA116293748	Klebsiella pneumoniae	kpneumoniae	ERR13863726	STATENS SERUM INSTITUT	5605530	823298106	ERR13863759	92244	443071654
SAMEA116293749	Klebsiella pneumoniae	kpneumoniae	ERR13863727	STATENS SERUM INSTITUT	1677822	248699187	ERR13863760	96527	406144874
SAMEA116293750	Klebsiella pneumoniae	kpneumoniae	ERR13863728	STATENS SERUM INSTITUT	6092410	873045549	ERR13863761	202288	595837845
SAMEA116293751	Klebsiella pneumoniae	kpneumoniae	ERR13863729	STATENS SERUM INSTITUT	3884428	542768233	ERR13863762	57095	290404938
SAMEA116293752	Klebsiella pneumoniae	kpneumoniae	ERR13863730	STATENS SERUM INSTITUT	4876588	682099813	ERR13863763	74181	293867571
SAMEA6863988/SAMEA6863964	Escherichia coli	ecoli	ERR4180582	Centre for Genomic Epidemiology;National Food Institute;Technical University of Denmark (DTU);Denmark;DTU-GE	807086	382733714	ERR4180606	78285	846153385
SAMEA6863965/SAMEA6863989	Escherichia coli	ecoli	ERR4180583	Centre for Genomic Epidemiology;National Food Institute;Technical University of Denmark (DTU);Denmark;DTU-GE	1413252	529308718	ERR4180607	83815	974317984
SAMEA6863983/SAMEA6863959	Escherichia coli	ecoli	ERR4180577	Centre for Genomic Epidemiology;National Food Institute;Technical University of Denmark (DTU);Denmark;DTU-GE	1299808	379846141	ERR4180601	80294	763483039
SAMEA6863957/SAMEA6863981	Escherichia coli	ecoli	ERR4180575	Centre for Genomic Epidemiology;National Food Institute;Technical University of Denmark (DTU);Denmark;DTU-GE	1319059	622290565	ERR4180599	73084	879080517
SAMEA6863991/SAMEA6863967	Escherichia coli	ecoli	ERR4180585	Centre for Genomic Epidemiology;National Food Institute;Technical University of Denmark (DTU);Denmark;DTU-GE	2739040	753650541	ERR4180609	64038	770605916
SAMEA6863966/SAMEA6863990	Escherichia coli	ecoli	ERR4180584	Centre for Genomic Epidemiology;National Food Institute;Technical University of Denmark (DTU);Denmark;DTU-GE	553313	270399175	ERR4180608	58141	698101167
SAMEA6863960/SAMEA6863984	Escherichia coli	ecoli	ERR4180578	Centre for Genomic Epidemiology;National Food Institute;Technical University of Denmark (DTU);Denmark;DTU-GE	2244685	656080941	ERR4180602	82014	739195889
SAMEA6863985/SAMEA6863961	Escherichia coli	ecoli	ERR4180579	Centre for Genomic Epidemiology;National Food Institute;Technical University of Denmark (DTU);Denmark;DTU-GE	1588132	466841808	ERR4180603	91293	861310836
SAMEA6863986/SAMEA6863962	Escherichia coli	ecoli	ERR4180580	Centre for Genomic Epidemiology;National Food Institute;Technical University of Denmark (DTU);Denmark;DTU-GE	2257584	650048991	ERR4180604	59407	598891958
SAMEA6863963/SAMEA6863987	Escherichia coli	ecoli	ERR4180581	Centre for Genomic Epidemiology;National Food Institute;Technical University of Denmark (DTU);Denmark;DTU-GE	612711	293180233	ERR4180605	70043	847740094
SAMEA6863968/SAMEA6863992	Escherichia coli	ecoli	ERR4180586	Centre for Genomic Epidemiology;National Food Institute;Technical University of Denmark (DTU);Denmark;DTU-GE	2555548	718740933	ERR4180610	74862	882711477
SAMEA6863958/SAMEA6863982	Escherichia coli	ecoli	ERR4180576	Centre for Genomic Epidemiology;National Food Institute;Technical University of Denmark (DTU);Denmark;DTU-GE	1076596	522704866	ERR4180600	84755	970948915
SAMEA111503509	Staphylococcus aureus	saureus	ERR10431305	Centre for Genomic Epidemiology;National Food Institute;Technical University of Denmark (DTU);Denmark;DTU-GE	957258	140071333	ERR14150384	407922	3536243449
SAMEA111505360	Escherichia coli	ecoli	ERR10431518	Centre for Genomic Epidemiology;National Food Institute;Technical University of Denmark (DTU);Denmark;DTU-GE	3395638	489432341	ERR14129391	43356	261893519
SAMEA111505359	Escherichia coli	ecoli	ERR10431531	Centre for Genomic Epidemiology;National Food Institute;Technical University of Denmark (DTU);Denmark;DTU-GE	5946148	780383647	ERR14129390	364771	2381237405
SAMEA111504010	Klebsiella pneumoniae	kpneumoniae	ERR10441543	Centre for Genomic Epidemiology;National Food Institute;Technical University of Denmark (DTU);Denmark;DTU-GE	2005314	296700839	ERR14129314	20768	409136039
SAMEA111504613	Klebsiella pneumoniae	kpneumoniae	ERR10438031	Centre for Genomic Epidemiology;National Food Institute;Technical University of Denmark (DTU);Denmark;DTU-GE	2712132	402066168	ERR14129334	96165	425433052
SAMEA111504031	Enterococcus faecium	efaecium	ERR10441579	Centre for Genomic Epidemiology;National Food Institute;Technical University of Denmark (DTU);Denmark;DTU-GE	1943170	283061145	ERR14129315	21192	84449144
SAMEA111505866	Enterococcus faecalis	efaecalis	ERR10432291	Centre for Genomic Epidemiology;National Food Institute;Technical University of Denmark (DTU);Denmark;DTU-GE	1581440	211984305	ERR14150995	387551	3857516937
SAMEA111505550	Escherichia coli	ecoli	ERR10431711	Centre for Genomic Epidemiology;National Food Institute;Technical University of Denmark (DTU);Denmark;DTU-GE	2169520	309843286	ERR14150539	226054	3473364859
SAMEA111505343	Escherichia coli	ecoli	ERR10431507	Centre for Genomic Epidemiology;National Food Institute;Technical University of Denmark (DTU);Denmark;DTU-GE	3114058	445920834	ERR14129347	156362	1139259761
SAMEA111504859	Staphylococcus lugdunensis	slugdunensis	ERR10438641	Centre for Genomic Epidemiology;National Food Institute;Technical University of Denmark (DTU);Denmark;DTU-GE	1288344	188303301	ERR14129327	269219	1106313940
SAMEA111504814	Escherichia coli	ecoli	ERR10438599	Centre for Genomic Epidemiology;National Food Institute;Technical University of Denmark (DTU);Denmark;DTU-GE	3510958	512231260	ERR14129325	24440	223159486
SAMEA111505728	Klebsiella pneumoniae	kpneumoniae	ERR10431890	Centre for Genomic Epidemiology;National Food Institute;Technical University of Denmark (DTU);Denmark;DTU-GE	2159500	322243546	ERR14129400	8834	54989482
SAMEA111505864	Enterococcus faecalis	efaecalis	ERR10432287	Centre for Genomic Epidemiology;National Food Institute;Technical University of Denmark (DTU);Denmark;DTU-GE	1473012	195620582	ERR14150548	338045	4554133998
SAMEA111504564	Enterobacter ludwigii	ecloacae	ERR10437876	Centre for Genomic Epidemiology;National Food Institute;Technical University of Denmark (DTU);Denmark;DTU-GE	3824160	563133544	ERR14129331	17511	200312196
SAMEA111504001	Citrobacter freundii	cfreundii	ERR10441536	Centre for Genomic Epidemiology;National Food Institute;Technical University of Denmark (DTU);Denmark;DTU-GE	1776072	261062449	ERR14129318	21488	160618905
SAMEA111505682	Klebsiella pneumoniae	kpneumoniae	ERR10431844	Centre for Genomic Epidemiology;National Food Institute;Technical University of Denmark (DTU);Denmark;DTU-GE	1950798	287328860	ERR14129403	84751	239747282
SAMEA111504002	Escherichia coli	ecoli	ERR10441535	Centre for Genomic Epidemiology;National Food Institute;Technical University of Denmark (DTU);Denmark;DTU-GE	1533970	224926355	ERR14129317	188318	835710538
SAMEA111506240	Klebsiella pneumoniae	kpneumoniae	ERR10432689	Centre for Genomic Epidemiology;National Food Institute;Technical University of Denmark (DTU);Denmark;DTU-GE	6159222	800123627	ERR14129409	90301	547006474
SAMEA111504372	Klebsiella aerogenes	kaerogenes	ERR10437429	Centre for Genomic Epidemiology;National Food Institute;Technical University of Denmark (DTU);Denmark;DTU-GE	4918202	715056826	ERR14129322	26840	397240657
SAMEA111503986	Pseudomonas aeruginosa	paeruginosa	ERR10441505	Centre for Genomic Epidemiology;National Food Institute;Technical University of Denmark (DTU);Denmark;DTU-GE	1066018	156786948	ERR14129313	118094	566970057
SAMEA111504375	Enterobacter cloacae	ecloacae	ERR10437427	Centre for Genomic Epidemiology;National Food Institute;Technical University of Denmark (DTU);Denmark;DTU-GE	3387478	491744821	ERR14129324	50907	562868154
SAMEA111505461	Pseudomonas aeruginosa	paeruginosa	ERR10431623	Centre for Genomic Epidemiology;National Food Institute;Technical University of Denmark (DTU);Denmark;DTU-GE	2332806	346991497	ERR14129402	1375732	2102235423
SAMEA111505341	Escherichia coli	ecoli	ERR10439758	Centre for Genomic Epidemiology;National Food Institute;Technical University of Denmark (DTU);Denmark;DTU-GE	14285694	2086048930	ERR14129346	473154	3066481357
SAMEA111505950	Klebsiella pneumoniae	kpneumoniae	ERR10432375	Centre for Genomic Epidemiology;National Food Institute;Technical University of Denmark (DTU);Denmark;DTU-GE	3439612	507406083	ERR14129337	163123	1039347307
SAMEA111503928	Pseudomonas aeruginosa	paeruginosa	ERR10441437	Centre for Genomic Epidemiology;National Food Institute;Technical University of Denmark (DTU);Denmark;DTU-GE	2331802	342608082	ERR14129394	102858	368689256
SAMEA111504602	Klebsiella pneumoniae	kpneumoniae	ERR10438018	Centre for Genomic Epidemiology;National Food Institute;Technical University of Denmark (DTU);Denmark;DTU-GE	2461338	364919322	ERR14129333	58034	388362323
SAMEA111503748	Escherichia coli	ecoli	ERR10441196	Centre for Genomic Epidemiology;National Food Institute;Technical University of Denmark (DTU);Denmark;DTU-GE	1773020	263846300	ERR14150391	197515	2933751222
SAMEA111504511	Klebsiella oxytoca	koxytoca	ERR10437758	Centre for Genomic Epidemiology;National Food Institute;Technical University of Denmark (DTU);Denmark;DTU-GE	2307070	341033530	ERR14129328	27091	359243494
SAMEA111504782	Staphylococcus aureus	saureus	ERR10438537	Centre for Genomic Epidemiology;National Food Institute;Technical University of Denmark (DTU);Denmark;DTU-GE	1813098	264735862	ERR14150440	412348	3727800618
SAMEA111505859	Enterococcus faecalis	efaecalis	ERR10432280	Centre for Genomic Epidemiology;National Food Institute;Technical University of Denmark (DTU);Denmark;DTU-GE	755882	108580038	ERR14150450	325232	4836804060
SAMEA111505694	Klebsiella pneumoniae	kpneumoniae	ERR10431869	Centre for Genomic Epidemiology;National Food Institute;Technical University of Denmark (DTU);Denmark;DTU-GE	3575096	505779558	ERR14129407	48612	367565054
SAMEA111505612	Escherichia coli	ecoli	ERR10431773	Centre for Genomic Epidemiology;National Food Institute;Technical University of Denmark (DTU);Denmark;DTU-GE	1949784	287825689	ERR14129395	18663	97969710
SAMEA111505553	Escherichia coli	ecoli	ERR10431721	Centre for Genomic Epidemiology;National Food Institute;Technical University of Denmark (DTU);Denmark;DTU-GE	3378058	477818105	ERR14129406	323724	1916991530
SAMEA111503890	Bacillus cereus	bcereus	ERR10441387	Centre for Genomic Epidemiology;National Food Institute;Technical University of Denmark (DTU);Denmark;DTU-GE	2026654	300744399	ERR14129340	203878	989935155
SAMEA111506217	Escherichia coli	ecoli	ERR10432647	Centre for Genomic Epidemiology;National Food Institute;Technical University of Denmark (DTU);Denmark;DTU-GE	2516772	353943729	ERR14151015	260545	3132979747
SAMEA111503942	Klebsiella pneumoniae	kpneumoniae	ERR10441457	Centre for Genomic Epidemiology;National Food Institute;Technical University of Denmark (DTU);Denmark;DTU-GE	2902312	417829114	ERR14129393	21074	165641538
SAMEA111505722	Klebsiella pneumoniae	kpneumoniae	ERR10431875	Centre for Genomic Epidemiology;National Food Institute;Technical University of Denmark (DTU);Denmark;DTU-GE	1575760	233641747	ERR14129399	46779	250359656
SAMEA111505868	Enterococcus faecium	efaecium	ERR10432292	Centre for Genomic Epidemiology;National Food Institute;Technical University of Denmark (DTU);Denmark;DTU-GE	2697424	397323900	ERR14150518	226993	2341049777
SAMEA111504022	Staphylococcus epidermidis	sepidermidis	ERR10441559	Centre for Genomic Epidemiology;National Food Institute;Technical University of Denmark (DTU);Denmark;DTU-GE	1741148	252854808	ERR14129319	1905	21604568
SAMEA111504020	Staphylococcus aureus	saureus	ERR10441558	Centre for Genomic Epidemiology;National Food Institute;Technical University of Denmark (DTU);Denmark;DTU-GE	1789894	259873722	ERR14129320	166208	533135495
SAMEA111503642	Escherichia coli	ecoli	ERR10436364	Centre for Genomic Epidemiology;National Food Institute;Technical University of Denmark (DTU);Denmark;DTU-GE	3468376	505062199	ERR14150401	302272	3474384569
SAMEA111504213	Enterococcus faecalis	efaecalis	ERR10436748	Centre for Genomic Epidemiology;National Food Institute;Technical University of Denmark (DTU);Denmark;DTU-GE	1752638	258765579	ERR14150299	372913	4385909336
SAMEA111504469	Streptococcus pyogenes	spyogenes	ERR10437715	Centre for Genomic Epidemiology;National Food Institute;Technical University of Denmark (DTU);Denmark;DTU-GE	2504518	361404914	ERR14129323	17114	84639746
SAMEA111505698	Klebsiella pneumoniae	kpneumoniae	ERR10431857	Centre for Genomic Epidemiology;National Food Institute;Technical University of Denmark (DTU);Denmark;DTU-GE	1772938	263341788	ERR14129398	204724	1268919126
SAMEA111505116	Klebsiella pneumoniae	kpneumoniae	ERR10438913	Centre for Genomic Epidemiology;National Food Institute;Technical University of Denmark (DTU);Denmark;DTU-GE	2904634	422118043	ERR14129341	18633	109928887
SAMEA111503841	Staphylococcus aureus	saureus	ERR10441319	Centre for Genomic Epidemiology;National Food Institute;Technical University of Denmark (DTU);Denmark;DTU-GE	2916286	427830148	ERR14150304	396868	3622249107
SAMEA117795651	Escherichia coli	ecoli	ERR14707587	STATENS SERUM INSTITUT	1041664	245811949	ERR14707619	107912	1248986688
SAMEA4744026	Escherichia coli	ecoli	ERR2652815	STATENS SERUM INSTITUT	612711	293180233	ERR14707998	99104	1165963353
SAMEA4744027	Escherichia coli	ecoli	ERR2652816	STATENS SERUM INSTITUT	807086	382733714	ERR14707999	110112	1162591558
SAMEA4744029	Escherichia coli	ecoli	ERR2652818	STATENS SERUM INSTITUT	1413252	529308718	ERR14708000	118693	1346919348
SAMEA4744030	Escherichia coli	ecoli	ERR2652819	STATENS SERUM INSTITUT	553313	270399175	ERR14708001	48300	603308643
SAMEA117795652	Escherichia coli	ecoli	ERR14707588	STATENS SERUM INSTITUT	1441902	348105161	ERR14707618	115555	1427647442
SAMEA4744033	Escherichia coli	ecoli	ERR2652822	STATENS SERUM INSTITUT	1319059	622290565	ERR14708002	59638	745870504
SAMEA117795653	Escherichia coli	ecoli	ERR14707589	STATENS SERUM INSTITUT	1300268	317134848	ERR14707617	55977	750958554
SAMEA4744042	Escherichia coli	ecoli	ERR2652831	STATENS SERUM INSTITUT	1076596	522704866	ERR14708003	121891	1359240074
SAMEA8755899	Escherichia coli	ecoli	ERR5928231	STATENS SERUM INSTITUT	2418076	556089776	ERR14707615	103475	1273872495
SAMEA117795654	Escherichia coli	ecoli	ERR14707590	STATENS SERUM INSTITUT	1515458	362252610	ERR14707616	59166	790179482
SAMEA8755903	Escherichia coli	ecoli	ERR5928235	STATENS SERUM INSTITUT	1259136	286247365	ERR14707614	63092	873078026
SAMEA4744047	Escherichia coli	ecoli	ERR2652836	STATENS SERUM INSTITUT	2739040	753650541	ERR14708004	89263	1048925491
SAMEA8755904	Escherichia coli	ecoli	ERR5928236	STATENS SERUM INSTITUT	3384356	480040825	ERR14707612	40702	494937681
SAMEA8755910	Escherichia coli	ecoli	ERR5928248	STATENS SERUM INSTITUT	5933470	827441354	ERR14707613	82839	945465456
SAMEA117795655	Escherichia coli	ecoli	ERR14707591	STATENS SERUM INSTITUT	5498446	824499947	ERR14707609	109824	1223667477
SAMEA117795656	Escherichia coli	ecoli	ERR14707592	STATENS SERUM INSTITUT	3414270	511369920	ERR14707610	107226	1085551586
SAMEA117795657	Escherichia coli	ecoli	ERR14707593	STATENS SERUM INSTITUT	6095252	913583764	ERR14707611	145710	1578426460
SAMEA6863968/SAMEA6863980	Escherichia coli	ecoli	ERR4180586	Centre for Genomic Epidemiology;National Food Institute;Technical University of Denmark (DTU);Denmark;DTU-GE	2555548	718740933	ERR4180598	90586	1061656650
SAMEA6533308	Escherichia coli	ecoli	ERR3893977	STATENS SERUM INSTITUT	3852657	1070539515	ERR14707608	83844	1007678816
SAMEA6863959/SAMEA6863971	Escherichia coli	ecoli	ERR4180577	Centre for Genomic Epidemiology;National Food Institute;Technical University of Denmark (DTU);Denmark;DTU-GE	1299808	379846141	ERR4180589	97460	917810866
SAMEA6863960/SAMEA6863972	Escherichia coli	ecoli	ERR4180578	Centre for Genomic Epidemiology;National Food Institute;Technical University of Denmark (DTU);Denmark;DTU-GE	2244685	656080941	ERR4180590	100541	903156908
SAMEA6863961/SAMEA6863973	Escherichia coli	ecoli	ERR4180579	Centre for Genomic Epidemiology;National Food Institute;Technical University of Denmark (DTU);Denmark;DTU-GE	1588132	466841808	ERR4180591	111123	1041712932
SAMEA6863962/SAMEA6863974	Escherichia coli	ecoli	ERR4180580	Centre for Genomic Epidemiology;National Food Institute;Technical University of Denmark (DTU);Denmark;DTU-GE	2257584	650048991	ERR4180592	72556	721452073
SAMEA117787748	Staphylococcus aureus	saureus	ERR14672631	STATENS SERUM INSTITUT	3468616	471981246	ERR14672797	87742	809804835
SAMEA117787749	Staphylococcus aureus	saureus	ERR14672632	STATENS SERUM INSTITUT	6125588	837795550	ERR14672798	110427	1208459129
SAMEA117787750	Staphylococcus aureus	saureus	ERR14672633	STATENS SERUM INSTITUT	4908818	672913800	ERR14672799	245325	1208172955
SAMEA117787751	Staphylococcus aureus	saureus	ERR14672634	STATENS SERUM INSTITUT	2633108	372204880	ERR14672800	137037	1223470019
SAMEA117787752	Staphylococcus aureus	saureus	ERR14672635	STATENS SERUM INSTITUT	2990694	406546692	ERR14672801	8531	52865381
SAMEA117787753	Staphylococcus aureus	saureus	ERR14672636	STATENS SERUM INSTITUT	3011676	427222076	ERR14672802	111764	1049179742
SAMEA117787754	Staphylococcus aureus	saureus	ERR14672637	STATENS SERUM INSTITUT	2749726	389735495	ERR14672803	62820	544936102
SAMEA117787755	Staphylococcus aureus	saureus	ERR14672638	STATENS SERUM INSTITUT	3526760	477156871	ERR14672804	43562	445369863
SAMEA117787756	Staphylococcus aureus	saureus	ERR14672639	STATENS SERUM INSTITUT	3329664	446161679	ERR14672805	46050	610541652
SAMEA117787757	Staphylococcus aureus	saureus	ERR14672640	STATENS SERUM INSTITUT	3190236	429820728	ERR14672806	49231	695017876
SAMEA117787758	Staphylococcus aureus	saureus	ERR14672641	STATENS SERUM INSTITUT	2936094	411821235	ERR14672807	69439	956225526
SAMEA117788666	Escherichia coli	ecoli	ERR14673025	STATENS SERUM INSTITUT	6713840	1006000948	ERR14677072	32420	352856042
SAMEA117788667	Escherichia coli	ecoli	ERR14673026	STATENS SERUM INSTITUT	4255004	637882584	ERR14677074	40000	383262068
SAMEA117788668	Escherichia coli	ecoli	ERR14673027	STATENS SERUM INSTITUT	3838230	575376235	ERR14677075	44558	378929550
SAMEA117788669	Escherichia coli	ecoli	ERR14673028	STATENS SERUM INSTITUT	5599138	839414709	ERR14677077	26931	304002881
SAMEA117788670	Escherichia coli	ecoli	ERR14673029	STATENS SERUM INSTITUT	1909988	286334317	ERR14677079	36380	388477702
SAMEA117788666	Escherichia coli	ecoli	ERR14673025	STATENS SERUM INSTITUT	6713840	1006000948	ERR14677080	25394	165110779
SAMEA117788667	Escherichia coli	ecoli	ERR14673026	STATENS SERUM INSTITUT	4255004	637882584	ERR14677082	18750	147557953
SAMEA117788668	Escherichia coli	ecoli	ERR14673027	STATENS SERUM INSTITUT	3838230	575376235	ERR14677084	10565	124203785
SAMEA117788669	Escherichia coli	ecoli	ERR14673028	STATENS SERUM INSTITUT	5599138	839414709	ERR14677085	20040	231366785
SAMEA117788670	Escherichia coli	ecoli	ERR14673029	STATENS SERUM INSTITUT	1909988	286334317	ERR14677087	32591	224124711
